# Supplementary material for: Anonymous Diaper-Based Meconium Collection for Ethyl Glucuronide Analysis: A Pilot Feasibility Study
Source: Toxics. 2026 May 9;14(5):413. doi: 10.3390/toxics14050413 (PMC13211024; doi:10.3390/toxics14050413)
Supplement: Supplementary file 1 [file toxics-14-00413-s001.zip]

Archive with 1 entries (1 files):
- toxics-4277213-supplementary.xlsx
