# Supplementary material for: Anonymous Diaper-Based Meconium Collection for Ethyl Glucuronide Analysis: A Pilot Feasibility Study
Source: Toxics. 2026 May 9;14(5):413. doi: 10.3390/toxics14050413 (PMC13211024; doi:10.3390/toxics14050413)
Supplement: Supplementary file 1 [file toxics-14-00413-s001.zip › toxics-4277213-supplementary.xlsx]

## Sheet: Sheet1
0=no, 1= yes	Sample number	Collected on Monday	Alcohol use in second half of pregnancy	Nicotine use after in second half of pregnancy	Psychoactive mediaction use in second half of pregnancy	Additional information
	1	0	0	0	0
	2	0	0	0	0
	3	0	0	0	0
	4	0	0	1	0
	5	1	0	0	0
	6	0	0	0	0
	7	0	0	0	0	Probably twin of sample 8
	8	0	0	0	0	Probably twin of sample 7
	9	1	0	0	0
	10	1	0	0	0
	11	1	0	0	0
	12	1	0	0	0
	13	1	0	0	0
	14	1	0	0	0
	15	1	0	0	0
	16	0	0	0	0
	17	0	0	0	0
	18	1	0	0	0
	19	1	0	0	0
	20	0	0	0	0
	21	0	0	0	0
	22	1	0	0	0
	23	0	0	0	0
	24	0	0	0	0
	25	1	0	0	0
	26	0	0	0	0
	27	0	0	0	0	Only one sample
	28	0	0	0	0
	29	1	0	0	0
	30	1	0	0	0
	31	1	0	0	0
	32	1	0	0	0
	33	1	0	0	0
	34	1	0	0	0
	35	0	0	0	0
	36	0	0	0	0
	37	0	0	0	0
	38	0	0	0	0
	39	0	0	0	0	Sample light brown
	40	0	0	0	0
	41	0	0	0	0
	42	0	0	0	0
	43	1	0	0	0
	44	1	0	0	0
	45	1	0	0	0	Only one and dried sample
	46	1	0	0	0
	47	1	0	0	0	Only one sample
	48	0	1	0	0	Only one sample (admitted occasional light alcohol use)
	49	1	0	0	0
	50	0	0	0	0	Only one sample
	51	0	0	0	0
	52	0	0	0	0
	53	0	0	0	0
	54	0	0	0	0
	55	0				Not answered in questions
	56	0	0	0	0
	57	0	0	0	0	Only one and small sample
	58	0	0	0	0
	59	0	0	0	0	Only one sample
	60	0	0	0	0	Only one sample
	61	1	0	0	0	Only one and dried sample
	62	0	0	0	0
	63	0	0	0	0	Only one and dried sample
	64	0	0	0	0	Only one sample
	65	0	0	0	0	Only one and dried sample
	66	0	0	0	0
	67	0	0	0	0	Only one and dried sample
	68	0	0	0	0
	69	0	0	0	0
	70	0	0	0	0	Sample light brown
	71	0	0	0	0	Only one sample
	72	0	0	0	0	Only one sample
	73	0				Not answered in questions, only one sample
	74	0	0	0	0	Only one sample
	75	0	0	0	0
	76	0	0	0	0	Only one and dried sample
	77	0				Not answered in questions
	79	1	0	0	0
	80	0	0	0	0
	81	0	0	0	0
	82	0	0	0	0
	83	0	0	0	0
	84	0	0	0	0
	85	0	0	0	0
	86	0	1	0	0
	87	0	0	0	0
	88	0	0	0	0
	89	0	0	0	0
	90	0	0	0	0
	91	0	0	0	0
	92	0	0	1	0
	93	0	0	0	0
	94	0	0	0	0
	95	1	0	0	0
	96	1	0	0	1	Venlafaxin
	97	1	0	0	0
	98	1	9	9	9
	99	1	0	0	0	Sample light brown
	100	0	1	0	0	Only one sample
	101	0				Not answered in questions
	102	0	0	0	0
	103	0	0	0	1	Opamox
	104	0	0	0	0
	105	0	0	0	0
	15? (really 78?)	1	0	0	0

## Sheet: Aliquots & Results
Sample number	Sampled/Not Sampled	Results	LOQ= 10ng/g
1A	S	<LOQ
1B	NS	NS
2A	S	<LOQ
2B	S	<LOQ
3A	S	<LOQ
3B	NS	NS
4A	S	<LOQ		Types of samples	Analyzed	Not Analyzed	Total units analyzed	Total units not analyzed	Total
4B	S	<LOQ
5A	S	<LOQ		Single samples	22	17	22	17	39
5B	S	<LOQ		Pairs	46	6	92	12	104
6A	S	<LOQ		One out of two (Pairs)	12	12	12	12	24
6B	S	<LOQ		Triplicates	1		3		3
7A	S	<LOQ		Unidentified (X1-X8)	8		8		8
7B	S	<LOQ
8A	S	<LOQ		Total			137	41	178
8B	NS	NS
9A	NS	NS
9B	NS	NS
10A	S	<LOQ
10B	S	<LOQ
11A	S	<LOQ
11B	S	<LOQ
12A	NS	NS
12B	NS	NS
13A	S	<LOQ
13B	S	<LOQ
14A	S	<LOQ
14B	S	<LOQ
15A	S	<LOQ
15B	S	<LOQ
16A	S	<LOQ
16B	NS	NS
17	S	<LOQ
18A	S	<LOQ
18B	S	<LOQ
19	S	<LOQ
20	NS	NS
21A	S	<LOQ
21B	S	<LOQ
21C	S	<LOQ
22A	NS	NS
22B	NS	NS
23A	S	<LOQ
23B	S	<LOQ
24A	S	<LOQ
24B	S	<LOQ
25A	S	<LOQ
25B	S	<LOQ
26	S	<LOQ
27	S	<LOQ
28	S	<LOQ
29	S	18.3
30A	S	<LOQ
30B	S	<LOQ
31A	S	<LOQ
31B	S	<LOQ
32	S	<LOQ
33A	S	<LOQ
33B	S	<LOQ
34A	S	<LOQ
34B	S	<LOQ
35	S	<LOQ
36A	S	<LOQ
36B	S	<LOQ
37	NS	NS
38	NS	NS
39A	S	<LOQ
39B	NS	NS
40A	S	14.5
40B	S	13
41	S	19.3
42A	NS	NS
42B	NS	NS
43A	S	<LOQ
43B	S	<LOQ
44A	S	<LOQ
44B	S	<LOQ
45	NS	NS
46A	S	<LOQ
46B	NS	NS
47	NS	NS
48	NS	NS
49A	S	<LOQ
49B	S	<LOQ
50	S	<LOQ
51A	NS	NS
51B	NS	NS
52A	S	<LOQ
52B	NS	NS
53A	S	<LOQ
53B	NS	NS
54	NS	NS
55A	S	<LOQ
55B	S	<LOQ
56A	S	<LOQ
56B	S	<LOQ
57	NS	NS
58A	S	<LOQ
58B	S	<LOQ
59A	S	<LOQ
59B	S	<LOQ
60	S	<LOQ
61	NS	NS
62A	S	<LOQ
62B	S	<LOQ
63	NS	NS
64	S	<LOQ
65	S	<LOQ
66	NS	NS
67	NS	NS
68A	S	<LOQ
68B	S	<LOQ
69A	S	<LOQ
69B	S	<LOQ
70A	S	<LOQ
70B	S	<LOQ
71	S	<LOQ
72	S	<LOQ
73	S	<LOQ
74	S	<LOQ
75	S	<LOQ
76	NS	NS
77A	S	36.5
77B	S	34.9
79A	S	<LOQ
79B	NS	NS
80	Missing	Missing
81	S	<LOQ
82A	S	<LOQ
82B	S	10.4
83A	S	<LOQ
83B	Missing	Missing
84A	S	<LOQ
84B	S	<LOQ
85	S	<LOQ
86A	S	12.3
86B	S	14.1
87A	S	<LOQ
87B	S	<LOQ
88	Missing	Missing
89	S	<LOQ
90A	S	<LOQ
90B	S	<LOQ
91A	S	<LOQ
91B	S	<LOQ
92A	S	<LOQ
92B	S	<LOQ
93A	S	<LOQ
93B	S	<LOQ
94A	S	<LOQ
94B	S	<LOQ
95A	S	<LOQ
95B	S	<LOQ
96	NS	NS
97A	NS	NS
97B	NS	NS
98A	S	16.8
98B	NS	NS
99A	S	<LOQ
99B	S	<LOQ
100	NS	NS
101A	S	<LOQ
101B	S	<LOQ
102A	S	<LOQ
102B	NS	NS
103A	S	<LOQ
103B	S	<LOQ
104A	S	<LOQ
104B	S	<LOQ
105	S	<LOQ
X1	S	<LOQ
X2	S	<LOQ
X3	S	<LOQ
X4	S	<LOQ
X5	S	<LOQ
X6	S	<LOQ
X7	S	<LOQ
X8	S	<LOQ

## Sheet: Summary
Calculations conducted on sample pairs
Types of samples	Analyzed	Not Analyzed	Total units analyzed	n. (Pairs) EtG<LOQ	n. (Pairs) 10≤EtG<30ng/g	n. (Pairs) ≥30ng/g	EtG<LOQ (%)	10≤EtG<30ng/g (%)	≥30ng/g (%)
Single samples	22	17	22
Pairs	46	6	92	42	3	1	0.913043	0.0652174	0.0217391	1
One out of two (Pairs)	12	12	12
Triplicates	1		3
Unidentified (X1-X8)	8		8
Total			137
Calculations performed on individual samples
Types of samples	Total units analyzed	n. samples EtG<LOQ	n. samples 10≤EtG<30ng/g	n. samples ≥30ng/g	EtG<LOQ (%)	10≤EtG<30ng/g (%)	≥30ng/g (%)
Single samples	22	20	2	0	0.909091	0.0909091	0	1
Pairs	92	84	6	2	0.913043	0.0652174	0.0217391	1
One out of two (Pairs)	12	11	1	0	0.916667	0.0833333	0	1
Triplicates	3	3	0	0	1	0	0	1
Unidentified (X1-X8)	8	8	0	0	1	0	0	1
Tot.	137	126	9	2	0.919708	0.0656934	0.0145985	1
